# Supplementary material for: Unraveling the Specific Recognition Between PD-L1 and Engineered CLP002 Functionalized Gold Nanostructures: MD Simulation Studies
Source: Molecules. 2025 May 4;30(9):2045. doi: 10.3390/molecules30092045 (PMC12073790; doi:10.3390/molecules30092045)
Supplement: Supplementary file 1 [file molecules-30-02045-s001.zip]

Archive with 1 entries (1 files):
- molecules-3504169-supplementary - Copy.pdf
